# Supplementary material for: Controlled mechanochemical coupling of anti-junctions in DNA origami arrays
Source: Nat Commun. 2024 Sep 10;15:7894. doi: 10.1038/s41467-024-51721-y (PMC11387415; doi:10.1038/s41467-024-51721-y)
Supplement: Supplementary file 4 — Supplementary Data 1 [file 41467_2024_51721_MOESM4_ESM.xlsx]

## Sheet: Supplementary Table 1
Supplementary Table 1. Core staples from the 5‘ to the 3’ end for the DNA origami array structure. The structure was folded without loop.
ID	Sequence (5‘ to 3‘)	Function
C1	GGAGTCCTCATAGATGGTTCGAGGTAAACCCACTTTCTGATGTCATGATGCT	core
C2	GCGGAAATCTTCGAATTGGTTGACTGGCCCAAGATCTCGAGTGCTTAGACTT	core
C3	GTTGAGGCTGCGCGGTCCAGGATGGTCAGCAGTGAGTTTCCCAGATGCTGAC	core
C4	CTTGTCTTCAAAGAGTCCTTCAAGGACTGCAGGAGGCATCAACTCTCAGCAG	core
C5	AATCTTATATTTGATTCGCGGATGGTCACTTCACCCTGGAGGTGCGGCTCTG	core
C6	GAGAGCTGCGTCTCCCCTCCAAGGACTTCATTGCAGTATCGCAGGTCATCGT	core
C7	AGTGATCGGGTGGAGCAGCCTTGGCCACGATGGTATCGGATATTGTCGCCCA	core
C8	CCTGGTTGACGAGATCGTCCAGTTCGGCGAGTTTCCTTGAGAATGCCTGCGT	core
C9	CTCATCGAAACAGAGATCTGTGATGGGAACAGAGAAGGGACTCAATCTGGTGCAGGGAGTGATCTTTTTT	core
C10	TTTTTGCGAAAGGTGATCCAATCTTCATTGGAACAGATCCAGCC	core
C11	ATGGCACAACTTGAGTTGTCACGCACTCCTTCAGCAGCGACGGAAGATGTGTCGATGTTAGTATATTTTT	core
C12	CTTCATCTCCAGGAGGTTTCGACGTTATTGGACAAGGGTCCTCCAGGAACTC	core
C13	GTCACCGAACAGCTGCCGCGAGGCAGACCCAGCAAGCGTCCATTTCTTGGAATCCCTGCTGGAAC	core
C14	GGTTCTGCAAATTCTCCTTCCAATCCTTGATCAGCTTCTCCGCGTGAGTTCA	core
C15	GATCTTTCAGGTTCAGGTGTTCTCCGCGGACGTACTTCTCACTCCTCAAACAAGTAGGTCTTAGTTTTTT	core
C16	TTTTTTGAGGCGGTCGTGCCAATTCATCAGGAGATAGGGATAAC	core
C17	TACCGGACTCTGTGTTACCTGGGTCTCCTCCAGGGTCTT	core
C18	TTTTTCTGCTCCAATTTGTTCACCAGCTGTTCCCACAGCTCCCT	core
C19	CTCCGATGAAGTTCGTGACGCGATTGTCCTTCTTGATATCGAATATGGTTGA	core
C20	GGGTAGTCAAGGGAAAGCGAGGGAAGGCGCTGCGCTTCGACGTTATTCTTGA	core
X1	CCAAATCAAGTTTTTTGGGGTCGAGGTGCCGTAAAGCACTAA	loop
X2	AAACCGTCTATCAGGGCGATGGCCCACTACGTGAACCATCAC	loop
X3	GTCCACTATTAAAGAACGTGGACTCCAACGTCAAAGGGCGAA	loop
X4	GGTACCCCGAAATCGGCAAAATCCCTTATAAATCAAAAGAAT	loop
X5	AAGGAGCGGGCGCTAGGGCGCTGGCAAGTGTAGCGGTCACGC	loop
X6	AGCCCGAGATAGGGTTGAGTGTTGTTCCAGTTTGGAACAAGA	loop
X7	ATCGGAACCCTAAAGGGAGCCCCCGATTTAGAGCTTGACGGG	loop
X8	TGCGCGTAACCACCACACCCGCCGCGCTTAATGCGCCGCTAC	loop
X9	AGGGCGCGTGGATCCGTCGAGAATCAGTGCTTTCAGTTTCAG	loop
X10	GAAAGCCGGCGAACGTGGCGAGAAAGGAAGGGAAGAAAGCGA	loop

## Sheet: Supplementary Table 2
Supplementary Table 2. Trigger staples from the 5‘ to the 3’ end used to transform the DNA origami array structure. Trigger staples are labelled according to the position they can bind to the DNA origami array structure, starting from the upper right corner to the lower right corner.
ID	Sequence (5‘ to 3‘)	Function
T1	AGTTCCCTGAGTTCCCACCTCAGATTGGAGCTTGACAGTCATCACAGAAGCTCCTCCACTTTCCTTTTT	trigger 1
T2	CCGCGACCAAAGTCCGATCAGTGTGAACACAGCACCCACGCCCCACAAACC	trigger 2
T3	TGAATCACGGATTCCCACCCTGTTGAATCTGGTCTGCTCTTTGGGCAGGGT	trigger 3
T4	TCGGCCAAGCACTCCAGAGTTGATACCAGCAAACAGCTTCTTGAGGTGAGAC	trigger 4
T5	TTTTTTTAATTGCGTTCTCCACATCTTCGGTAAACTTGATCTGT	trigger 5

## Sheet: Supplementary Table 3
Supplementary Table 3. Staples for labelling the DNA origami array structure with biotin and fluorescent dye – quencher pairs at different positions (Position 1-5).
ID	Sequence (5‘ to 3‘)	Function
B1	Biotin-GAAAGCCGGCGAACGTGGCGAGAAAGGAAGGGAAGAAAGCGA	biotin
L1	CTGCAGGAGGCATCAACTCTCAGCAG	Position 2 replacement
L2	CAGTGAGTTTCCCAGATGCT	Position 2 replacement
L3	GTTGAGGCTGCGCGGTCCAGGATGGTCAG-ATTO647N	Position 2 AT647N
L4	IowaBlack-GACCTTGTCTTCAAAGAGTCCTTCAAGGA	Position 2 Iowa Black
R1	GCCCAAGATCTCGAGTGCTTAGACTT	Position 4 replacement
R2	CCACTTTCTGATGTCATGAT	Position 4 replacement
R3	ATTO542-GCTGCGGAAATCTTCGAATTGGTTGACTG	Position 4 AT542
R4	GGAGTCCTCATAGATGGTTCGAGGTAAAC-BHQ2	Position 4 BHQ2
U1	CAGCAAGCGTCCATTTCTTG	Position 1 replacement
U2	ATTO647N-GAATCCCTGCTGGAAC	Position 1 AT647N
U3	GTCACCGAACAGCTGCCGCGAGGCAGACC-IowaBlack	Position 1 Iowa Black
U4	ATTO542-GAATCCCTGCTGGAAC	Position 1 AT542
U5	GTCACCGAACAGCTGCCGCGAGGCAGACC-BHQ2	Position 1 BHQ2
D1	ATTGGACAAGGGTCCTCCAGGAACTC	Position 3 replacement
D2	ACCTGGGTCTCCTCCAGGGT	Position 3 replacement
D3	ATTO647N-CTTCTTCATCTCCAGGAGGTTTCGACGTT	Position 3 AT647N
D4	TACCGGACTCTGTGTT-IowaBlack	Position 3 Iowa Black
D5	ATTO542-CTTCTTCATCTCCAGGAGGTTTCGACGTT	Position 3 AT542
D6	TACCGGACTCTGTGTT-BHQ2	Position 3 BHQ2
UL1	TGAGGCGGTCGTGC	Position 5 replacement
UL2	GTCACTTCACCCTGGAGGTGCGGCTCTG	Position 5 replacement
UL3	IowaBlack-CAATTCATCAGGAGATAGGGATA	Position 5 Iowa Black
UL4	AT647N-ACAATCTTATATTTGATTCGCGGATG	Position 5 AT647N
3[168]	GTCACTTCACCCTGGAGGTGCGGCTCTG	28	#03b6a2	2[170] UpRight Rep2
1[166]	CAATTCATCAGGAGATAGGGATA	23	#03b6a2	0[167] UpRight IowaBlack 5'
0[168]	TGAGGCGGTCGTGC	14	#03b6a2	0[181] UpRight Rep1
2[171]	ACAATCTTATATTTGATTCGCGGATG	26	#03b6a2	1[167] UpRight AT647N 5'

## Sheet: Supplementary Table 4
Supplementary Table 4. Staples for temporally decoupling the transformation process at the left and lower position in the DNA origami array structure and for determining the energy transport efficiency at the position of the locking unit. For the temporal decoupling in design 2, a locking unit with 12 hybridizing base pairs (Dec1_12bp) was used.
ID	Sequence (5‘ to 3‘)	Function
Dec1_8bp	GGGTAGTCAAGGGAAAGCGAGGGAAGGCGCTGCGCTTCGACGTTATTCTTGAATG TTTTT TACGATAC	Decoupling Design 2, 8 bp
Dec1_10bp	GGGTAGTCAAGGGAAAGCGAGGGAAGGCGCTGCGCTTCGACGTTATTCTTGAATG TTTT ACTACGATAC	Decoupling Design 2, 10 bp
Dec1_12bp	GGGTAGTCAAGGGAAAGCGAGGGAAGGCGCTGCGCTTCGACGTTATTCTTGAATG TTT CGACTACGATAC	Decoupling Design 2, 12 bp
Dec1_14bp	GGGTAGTCAAGGGAAAGCGAGGGAAGGCGCTGCGCTTCGACGTTATTCTTGAATG TT CACGACTACGATAC	Decoupling Design 2, 14 bp
Dec1_16bp	GGGTAGTCAAGGGAAAGCGAGGGAAGGCGCTGCGCTTCGACGTTATTCTTGAATG T GTCACGACTACGATAC	Decoupling Design 2, 16 bp
Dec1_18bp	GGGTAGTCAAGGGAAAGCGAGGGAAGGCGCTGCGCTTCGACGTTATTCTTGAATG T CCGTCACGACTACGATAC	Decoupling Design 2, 18 bp
Dec2	GCACAACTTGAGTTGTCACGCACTCCTTCAGCAGCGACGGAAGATGTGTCGA T GTATCGTAGTCGTGACGGCC	Decoupling Design 2
Dec3	ACGCGATTGTCCTTCTTGATATCGAATATGGTTGA	Decoupling Design 3
Dec4	AGGGAAGGCGCTGCGCTTCGACGTTATTCTTGA	Decoupling Design 3
Dec5	GAGAGCTGCGTCTCCCCTCCAAGGACTTCATTGCAGTATCGCAGGTCATCGTCTCCGATGA	Decoupling Design 3
Dec6	CCTGGTTGACGAGATCGTCCAGTTCGGCGAGTTTCCTTGAGAATGCCTGCGTGGGTAGT	Decoupling Design 3
Dec7	TTTTTCTGCTCCAATTTGTTCACCAGCTGTTCCCACAGCTCCCTGAGAGCTGC	Decoupling Design 4
Dec8	GTCACGCACTCCTTCAGCAGCGACGGAAGATGTGTCGATGTTAGTATATTTTT	Decoupling Design 4
Dec9	GGGTAGTCAAGGGAAAGCGAGGGAAGGCGCTGCGCTTCGACGTTATTCTTGAATGGCACAA	Decoupling Design 4
Dec10	TCCAAGGACTTCATTGCAGTATCGCAGGTCATCGT	Decoupling Design 4

## Sheet: Supplementary Table 5
Supplementary Table 5. Staples for incorporation of the cargo release unit at Position 2.
ID	Sequence (5‘ to 3‘)	Function
CR1	TCCTCTACCACGATACTGTCTTCAAAGAGTCCTTCAAGGA	Cargo release unit 5'
CR2	GTTGAGGCTGCGCGGTCCAGGATGGTCAGTATCGCCTACATCAC	Cargo release unit 3'
CR3	GCAGTGAGTTTCCCAGATGCTGACCT	Cargo release unit replacement
CR4	TCCTCTACCACCTACATCAC	Cargo strand
